# Supplementary material for: Trans-(−)-Kusunokinin: A Potential Anticancer Lignan Compound against HER2 in Breast Cancer Cell Lines?
Source: Molecules. 2021 Jul 27;26(15):4537. doi: 10.3390/molecules26154537 (PMC8348432; doi:10.3390/molecules26154537)
Supplement: Supplementary file 1 [file molecules-26-04537-s001.zip]

Archive with 1 entries (1 files):
- molecules-1278895-supplementary.pdf
